# Supplementary material for: Reef-building corals farm and feed on their photosynthetic symbionts
Source: Nature. 2023 Aug 23;620(7976):1018–24. doi: 10.1038/s41586-023-06442-5 (PMC10468396; doi:10.1038/s41586-023-06442-5)
Supplement: Supplementary file 3 — Source Data Figs. 1–4 [file 41586_2023_6442_MOESM3_ESM.xlsx]

## Sheet: Figure 1
Figure 1a
Experimental days	Symb. Density (a.u.)	Symb. Density_ SE	Area Change (%)	Area Change_SE
0	1	0	0	0
14	0.68	0.05	11	0.91
28	0.55	0.06	23	1.58
42	0.47	0.05	28	1.99
56	0.43	0.06	38	2.53
70	0.41	0.06	43	2.59
84	0.34	0.05	42	3.03
98	0.36	0.03	46	3.12
119	0.35	0.03	49	3.11
147	0.37	0.02	53	3.37
175	0.33	0.02	56	4.33
203	0.29	0.02	58	4.36
Figure 1c
Days	Weight Change (%) Nutrient Replete	SE	Weight Change (%) Nutrient Limited	SE
0	0	0	0	0
14	7.13312	2.50785	21.2615	10.3242
28	16.2137	3.43682	25.9982	12.2968
42	24.3713	3.87264	32.8397	13.7772
56	37.3574	5.86844	34.4892	15.0174
70	45.1525	6.85574	38.4774	15.9373
84	55.4887	7.2468	37.967	15.8243
98	71.6718	10.3045	38.7266	15.6087
119	96.6963	12.8793	43.4071	15.5901
147	117.95	16.686	58.4584	21.5594
175	160.677	21.5527	64.4164	21.068
203	215.084	29.4563	71.5882	21.0082
Figure 1d
Experimental days	Symb. Density (a.u.)	Symb. Density_ SE	Area Change (%)	Area Change_SE
0	1	0	0	0
14	0.88	0.03	8.5	1.3
28	0.91	0.02	22.5	1.8
42	0.89	0.03	29.2	2
56	0.86	0.04	48.5	2.9
70	0.9	0.05	61.7	3.7
84	0.93	0.03	73.3	4.7
98	0.96	0.03	90.2	5.7
119	0.9	0.03	119.5	7.5
147	0.9	0.04	169.6	11.9
175	0.8	0.09	209.7	14.9
203	0.76	0.09	271.5	19.9

## Sheet: Figure 2
Figure 2a
Species	Surface area (X-fold control)
A. polystoma	10.4036
	6.85909
	12.0998
	4.60681
	6.61548
	5.72185
	4.40608
	4.24068
	1.23338
	4.60538
S. pistillata	4.00778
	4.68892
	0.875903
	3.82009
	-0.983746
	5.09419
	1.97836
	1.9958
	3.64018
E. paradivisa	1.7966
	1.44552
	3.24431
	3.70108
	2.31582
	2.66782
	0
Figure 2b
Species	Treatment	δ¹⁵ Symbiont	δ¹⁵ Host
A. polystoma	Control	14.3386	10.6106
S. pistillata	Control	16.9958	15.2766
E. paradivisa	Control	16.8105	15.8964
A. polystoma	Enriched	3366.33	3030.33
S. pistillata	Enriched	4000.62	2711.42
E. paradivisa	Enriched	4843.84	3488.21
Figure 2c
Species	N removal (mg)	SD
A. polystoma	146.45	73.0794
S. pistillata	74.76	4.61696
E. paradivisa	142.88	67.0023
Species	N coral Gain (mg)	SD
A. polystoma	25.6761	14.2665
S. pistillata	4.63624	1.2878
E. paradivisa	9.56656	6.17766
Figure 2d
Species	P removal (mg)	SD
A. polystoma	10.05	1.21028
S. pistillata	1.73126	0.869484
E. paradivisa	5.46	1.45119
Species	P Coral Gain (mg)	SD
A. polystoma	0.957289	0.459009
S. pistillata	0.213063	0.157348
E. paradivisa	0.334473	0.18052

## Sheet: Figure 3
Figure 3a
Experimental day	Observed Symb. Numbers	SE	Modelled Symb. Numbers	error	Expected Symb. Number	SE
0	0	0	0	0	0	0
14	-0.0303136	0.0988721	0.0287071	0.0112944	0.247004	0.0899419
28	0.025978	0.040903	0.0574143	0.0225888	0.494324	0.179391
42	0.0540877	0.0765745	0.0861214	0.0338832	0.741644	0.268841
56	0.134477	0.0367955	0.114829	0.0451776	0.988964	0.358291
70	0.148489	0.0824919	0.143536	0.056472	1.23628	0.44774
84	0.159837	0.0743857	0.172243	0.0677664	1.4836	0.53719
98	0.223622	0.0444692	0.20095	0.0790608	1.73092	0.62664
119	0.23752	0.0505069	0.244011	0.0960024	2.1019	0.760814
147	0.292525	0.0214071	0.301425	0.118591	2.59654	0.939714
175	0.343673	0.0582772	0.358839	0.14118	3.09118	1.11861
203	0.3422	0.0576153	0.416253	0.163769	3.58582	1.29751
Figure 3b
Experimental day	Observed Symb. Numbers	SE	Modelled Symb. Numbers	error	Expected Symb. Number	SE
0	0	0	0	0	0	0
14	-0.123989	0.0868317	-0.0803048	0.0553617	0.0753721	0.033261
28	-0.163484	0.173828	-0.16061	0.110723	0.150744	0.0665219
42	-0.248824	0.207682	-0.240914	0.166085	0.226116	0.0997829
56	-0.296587	0.25277	-0.321219	0.221447	0.301488	0.133044
70	-0.336557	0.338525	-0.401524	0.276809	0.37686	0.166305
84	-0.509357	0.444632	-0.481829	0.33217	0.452233	0.199566
98	-0.464854	0.399787	-0.562133	0.387532	0.527605	0.232827
119	-0.439088	0.334777	-0.68259	0.470575	0.640663	0.282718
147	-0.424486	0.241686	-0.8432	0.581298	0.791407	0.34924
175	-0.463496	0.251741	-0.964579	0.699063	0.882509	0.312919
203	-0.497044	0.203547	-1.08643	0.822875	0.973141	0.28684
Figure 3c
Experimental day	Area Increase (%)	SE	Δ Digested Symbionts	SE
14	3.77475	2.32157	4.48696e+06	1.27616e+06
28	16.5962	1.99134	9.32901e+06	2.72899e+06
42	23.4754	3.9789	1.45578e+07	4.3808e+06
56	42.7023	9.07439	2.02082e+07	6.25646e+06
70	49.2762	11.7469	2.63184e+07	8.3837e+06
84	58.9759	14.0533	3.29301e+07	1.07934e+07
98	72.8226	17.0596	4.00896e+07	1.352e+07
119	98.7706	23.2686	5.19677e+07	1.8289e+07
147	133.257	29.519	7.02384e+07	2.61521e+07
175	164.001	32.435	9.1791e+07	3.61287e+07
203	194.239	44.0075	1.17281e+08	4.87447e+07
Figure 3d
Experimental day	Area Increase (%)	SE	Δ Digested Symbionts	SE
14	10.6334	2.19479	2.04636e+06	1.10326e+06
28	22.8387	4.70445	3.71762e+06	1.88109e+06
42	31.7327	7.95292	5.08723e+06	2.43211e+06
56	38.1179	9.455	6.21383e+06	2.82387e+06
70	39.9292	1	7.14428e+06	3.10318e+06
84	38.4319	10.8148	7.91609e+06	3.30271e+06

## Sheet: Figure 4
Figure 4a
Island	δ¹⁵N Symbiont fraction	δ¹⁵N Host fraction
Island + Birds	7.99907	8.27444
Island + Birds	7.68496	7.40795
Island + Birds	7.18345	7.38436
Island + Birds	7.78188	7.3976
Island + Birds	7.64058	7.44114
Island + Birds	6.23866
Island + Birds	6.85104	6.97014
Island + Birds	7.10671	6.65441
Island + Birds	7.28534	7.09837
Island + Birds	7.12381	6.66915
Island + Birds	6.85267	7.01756
Island + Birds	6.81449	6.76271
Island + Birds	7.59741	7.0333
Island + Birds	6.23577	7.16785
Island + Birds	7.01321	7.04478
Island + Birds	7.65575	7.08889
Island + Birds	7.32329	7.14286
Island + Birds	6.47618	7.12186
Island + Birds	6.99444	7.61389
Island + Birds	7.68418	7.23149
Island + Birds	7.49393	7.34401
Island + Birds	6.65872	7.15291
Island + Birds	7.706	8.75315
Island + Birds	8.05418	8.05779
Island + Birds	7.96837	8.15803
Island + Birds	7.79707	8.18088
Island + Birds	8.13634	8.75638
Island - Birds	5.4223	5.15336
Island - Birds	5.19712	5.19165
Island - Birds	5.48813	5.1052
Island - Birds	5.40328	5.48886
Island - Birds	5.86883	5.39024
Island - Birds	6.49718	6.07475
Island - Birds	6.34562	6.1725
Island - Birds	6.18697	5.97258
Island - Birds	6.2478	5.98016
Island - Birds	6.45435	6.66468
Island - Birds	6.86055	7.42505
Island - Birds	7.0109	7.24087
Island - Birds	6.76908	6.44325
Island - Birds	6.79223	6.22304
Island - Birds	6.63974	6.56512
Island - Birds	6.36953	6.17346
Island - Birds	6.2416	6.12444
Island - Birds	6.46969	6.26146
Island - Birds	6.11931	6.60285
Island - Birds	6.21604	6.50056
Island - Birds	6.1939	6.55632
Island - Birds	6.3132	6.58021
Island - Birds	6.0453	6.04235
Island - Birds	6.26609	6.56822
Island - Birds	6.48467	6.42392
Figure 4b
	Island + Birds					Island - Birds
	δ¹⁵N Symbiont fraction	δ¹⁵N Host fraction	δ¹⁵N Guano	δ¹⁵N Zooplankton	δ¹⁵N Macroalgae	δ¹⁵N Symbiont fraction	δ¹⁵N Host fraction	δ¹⁵N Zooplankton	δ¹⁵N Macroalgae
Min	6.23577	6.65441	6.02929	0.6788	5.1	5.19712	5.1052	0.49688	4.1
Q1	6.92356	7.05581	8.1667	5.4	6.3	6.11931	5.98016	4.26378	5.7
Median	7.30431	7.16785	8.87842	6.52197	7.5	6.25694	6.19825	5.21	6.3
Q3	7.69548	7.5707	9.98132	7.17646	8.1	6.48467	6.56512	6.88449	6.725
Max	8.13634	8.75638	12.0996	8.32036	8.7	7.0109	7.42505	8.41667	7.4
Figure 4c
Island	Δ Growth Surface Difference	SE
Island - Birds	74.484	36.4308
Island + Birds	198.751	54.0491
